# Supplementary material for: Relationship between Baseline Serum Potassium and 1-Year Readmission in Pediatric Patients with Heart Failure: A Retrospective Cohort Study
Source: Children (Basel). 2024 Jun 14;11(6):725. doi: 10.3390/children11060725 (PMC11201687; doi:10.3390/children11060725)
Supplement: Supplementary file 1 [file children-11-00725-s001.zip]

Archive with 1 entries (1 files):
- children-2977703-supplementary.pdf
